# Supplementary material for: Direct sequencing and expression analysis of a large number of miRNAs in Aedes aegypti and a multi-species survey of novel mosquito miRNAs
Source: BMC Genomics. 2009 Dec 4;10:581. doi: 10.1186/1471-2164-10-581 (PMC2797818; doi:10.1186/1471-2164-10-581)
Supplement: Additional file 1 — Supplementary table S1. Supplementary table S1 contains information provided in Table 1 as well as the entire hairpin sequence of each pre-miRNA. [file 1471-2164-10-581-S1.XLS]

## Sheet: Sheet5
	red, miRNA; blue, miRNA*; the precise sequence of the 3' is not clear if it ends with "A" becaue of the addiiton of polyA during cloning--we use the miRbase as reference when possible.
	mask miR and miR* and blast again with hairpins
	Name	Sequence	Evidence	Hairpin Location	egg	gut1	gut2	Species	Hairpin sequence
	aae-bantam	TGAGATCATTTTGAAAGCTGATT							GGGCGGCAGCGAGCGCAAAAGTAATCACAGAACCGGTTTTCATTTTCGATCTGACTTATTTGATTTAACAAGAGTGAGATCATTTTGAAAGCTGATTTTGTACGGAGATTCCAACCCCATGCGCACGCCCTGCCGACCC
	aae-let-7	TGAGGTAGTTGGTTGTATAGT							CACGTTGAGGTAGTTGGTTGTATAGTAGTGACTGATTAAATATCTGCTATGCAATCTGCTAGCTTGTCGTG
	aae-miR-1	TGGAATGTAAAGAAGTATGGAG							GCTATCGAAAGTTCCATGCTTCCTTGCATTCAATAGTGATTCTGAAAGCATATGGAATGTAAAGAAGTATGGAGCGCTCGGGC
blue, male	aae-miR-10	ACCCTGTAGATCCGAATTTGTT							TGTTCTACATCTACCCTGTAGATCCGAATTTGTTTGAATATTTAACAAGCGACAAATTCGGTTCTAGAGAGGTTTGTGTGGGGCA
	aae-miR-100	AACCCGTAGATCCGAACTTGTG	mirbase						CGCGTAGTGGTTGTAGTTACCCATTTGCAGGAACCCGTAGATCCGAACTTGTGCTGCCGTTTCACATGTTACAAGAACGGATGTATGGGATTCTGCCGATGTATGGCTAAAGCATCGATCGATTTGTG
	aae-miR-1000-1	ATATTGTCCTGTCACAGCAGT	mirbase						GATTTTTGCTAGAAACCGATTATATTGTCCTGTCACAGCAGTACTGTTACAAATTTACTGTTGTTTCGGGACATTTACATTGATTCTAGCCGTC
	aae-miR-1000-2	ATATTGTCCTGTCACAGCAGT	mirbase						GATTTTTGCTAGAAACCGATTATATTGTCCTGTCACAGCAGTACTGTTACAAATTTACTGTTGTTTCGGGACATTTACATTGATTCTAGCCGTC
	aae-miR-11	CATCACAGTCTGAGTTCTTGCTT							GCGAGTAGTGCCGCGCGAGAACTCCGGCTGTGACCTGTGTACACTTTATCCAAATCACATCACAGTCTGAGTTCTTGCTTGGAGGCTCGT
	aae-miR-1174	TCAGATCTACTTAATACCCAT	mirbase						GCCTACTCCAATTCTGGGTATTTTAGATCCTTGGCATAGTTACGTGATTGAATGCACTGTTCTTCTTTGGTTTACCCAGTATCGAACACGCGTCAATCTGTCAGATCTACTTAATACCCATAAATTGTGGCTTGG
	aae-miR-1175	TGAGATTCTACTTCTCCGACTTAA							GATATGAAATAAGTGGAGTAGTGGTCTCATCGCTTAGTATTAGAAAAGTGAGATTCTACTTCTCCGACTTAATTCATATC
	aae-miR-11944	TATTCGAGACTTCACGAGTTAAT							AATGTTATCAATTCGCTGTGGTCTCGAACGTACCTACATTGGATATTTTTGGTATTCGAGACTTCACGAGTTAATTCCCATT
	aae-miR-12	TGAGTATTACATCAGGTACTGGT	mirbase						CTGGCCCTGTTCGGACTGAGTATTACATCAGGTACTGGTGTCGATATTCGAATCACCAACGAATCGGGTTCCTTTGATTAACTTACCAGTACTTATGTTATGCTCTCTCCGCGGTCAG
	aae-miR-124	TAAGGCACGCGGTGAATGCCAAG							TTTTTCTCCTGGTATCCACTGCCGGCCTATATGTCCTATTTCGGTACTCATAAGGCACGCGGTGAATGCCAAGAGCGAACG
C, male	aae-miR-125	TCCCTGAGACCCTAACTTGTGAC							AGTTTTGTTTCTGCTGATTCCCTGAGACCCTAACTTGTGACTATAGTTGAAGTTTCACAAGTTTTGATCTCCGGTATTAGCGGTCGAGATT
	aae-miR-133	TTGGTCCCCTTCAACCAGCTGT	mirbase						ATCGCTGAATATAGCTGGTTGACTTCGGGTCAAATCGTCAAATATTTGCAAAGATATTTCCTCAGTGAAATCATTTGGTCCCCTTCAACCAGCTGTAGCAGTGAT
	aae-miR-137-1	TTATTGCTTGAGAATACACGTA	mirbase						GTTGGCCACGCGTATTCTTGGGTTATTAACACACTGTTTATGTTGTTATTGCTTGAGAATACACGTAGTTGAC
	aae-miR-137-2	TTATTGCTTGAGAATACACGTA	mirbase						GTTGGCCACGCGTATTCTTGGGTTATTAACACACTGTTTATGTTGTTATTGCTTGAGAATACACGTAGTTGAC
	aae-miR-13b	TATCACAGCCATTTTGACGAGTT							GTCCAGTCGTGATCGGATCGTAAAAATGGTTGTGCTGTGTTGTTACGCTCGAAATTCATATCACAGCCATTTTGACGAGTTCGATCCTGGAT
	aae-miR-14	TCAGTCTTTTTCTCTCTCCTAT							CCCGATAAGCCTGTGGGAGCGAGATTAAGGCTTGCTGGTCATTTATTACACTCGAAGTCAGTCTTTTTCTCTCTCCTATTGGTATAACGGTGT
	aae-miR-15246-1	TTAAGTAGGCACTTGCAGGCaaa							CCCAATTGATGTTAAGTAGGCACTTGCAGGCAAAGTTTCATTCACAATTTGACTGCTTTTTCCTACCTTACATTGAGTGGG
	aae-miR-15246-2	TTAAGTAGGCACTTGCAGGCaaa							GATGTTAAGTAGGCACTTGCAGGCAAATTTGTAGCTTTAATATGATTGACTGCTTTTTCCTACTTTACATT
	aae-miR-18252	GAAGGAACTTCTGCTGTGATCTGa							CGTTGAAGGAACTTCTGCTGTGATCTGAGTTAGATACATATCACAGTAGTTGTACTTTAATG
rev, comp	aae-miR-18252-x1	GAAGGAACTCCCGGTGTGATATa							ATCGAAGGAACTCCCGGTGTGATATATGACTCGATTATATCACAGCAGTAGTTACCTGATAT
	aae-miR-184	TGGACGGAGAACTGATAAGGGC							GGTGTATTCGTACCCTTATCATTCTTGCGCCCCGTGTTATATTGTTGGCGACTGGACGGAGAACTGATAAGGGCCCGGGTCACC
red, not in original	aae-miR-1890	TGAAATCTTTGATTAGGTCTGG							CATTGCAGCAGTGATCAAGGATATCGACATACGGCTAGAGCTAATTGGAGAGTTCTTGAATAGTGTTGTGAACCTTCATGAAATCTTTGATTAGGTCTGGTCGTGGTGGTTTATCAACGCGTTGGATTCTTCGGTTTACTGAAGTG
contig-10244; 4Ts in ast-miR-1891, solexa sort of agrees	aae-miR-1891-1	TGAGGAGTTAATTTGCGTGTTT							CTTTTTCCGTCATGTTGAGGAGTTAATTTGCGTGTTTTTGTATTTGATTAAACACGTCCATTAACTCTGGTACATGATGATAAAAG
contig-18287; 4Ts in ast-miR-1891, solexa sort of agrees	aae-miR-1891-2	TGAGGAGTTAATTTGCGTGTTT							CTTTTTCCGTCATGTTGAGGAGTTAATTTGCGTGTTTTTGTATTTGATTAAACACGTCCATTAACTCTGGTACATGATGATAAAAG
	aae-miR-190	AGATATGTTTGATATTCTTGGTTG							GGTGATTCCGGTGAGATATGTTTGATATTCTTGGTTGTTAAATTTTATATTATCACCCAGGAATCAAACATATTATTACTGTGGTCATC
	aae-miR-193	TACTGGCCTACTAAGTCCCAAC	mirbase						GCTTGCTATGTAATTTTTTCAATCGAACTGGGATTTTGTGGACCAGAAGATTTCCTCCATTCGATAATAGCTACTGGCCTACTAAGTCCCAACTTGTTTGGAAATTGTCCGACAGATAGCAAGC
contig-12973	aae-miR-2-1	TATCACAGCCAGCTTTGATGAGCT							GGGCGTATTCTAGACTCTCAAAGTGGCTGTGAAATGGTTTTATTTTGCTCATATCACAGCCAGCTTTGATGAGCTGGACTGCGCACC
	aae-miR-210	TTGTGCGTGTGACAACGGCTAT							CTCATTGCAGCTGCTGACCACTGCACAAGATTAGATTATGACTCTTGTGCGTGTGACAACGGCTATTGTGGG
	aae-miR-219	TGATTGTCCAAACGCAATTCTTG	mirbase						TTTCTAGCTCTGATTGTCCAAACGCAATTCTTGTTTTATTCGAATATGATATCCAAGAGTTGTGACTGGACATCCGTGGCTCGAAA
contig-12973	aae-miR-2-2	TATCACAGCCAGCTTTGAAGAGCG							GGGAACTGTTTCCACTCTCAAAGTGGTTGTGAAATGAGTTACTCTTGAACGATCTCATATCACAGCCAGCTTTGAAGAGCGAAACGGTTTCT
contig-12973	aae-miR-2-3	TATCACAGCCAGCTTTGATGAGC							TGCGTTGGCATCAAATTTGGTTGTTTTAGTACGACCTCTTTGAAACCCCTATCACAGCCAGCTTTGATGAGCAACGCA
	aae-miR-252	CTAAGTACTAGTGCCGCAGGAGa							TTGGACTCTGGAACAGCATGGATAGCGCGGCTTATTGCTTCTGGTGATTGATAAGAATTCTTTACTAAGTACTAGTGCCGCAGGAGAGATTTGAACCCCTGCTGCCCAAGTGCTTATCGAAGAGTTCCCCTCGTACATCGTTGGAACCACGTGTCATCACTCCTTCTGAAGTTCAA
shift, interesting evo story	aae-miR-263	AATGGCACTGGAAGAATTCACGGG							GTACACGTAATGGCACTGGAAGAATTCACGGGTATATTTTGAAATCCCCGTGTTCTGGCAGTGGCATCCCTGGTAC
interesting evo story	aae-miR-263b	CTTGGCACTGGGAGAATTCACAG							GACCAATTACGAACCTTGGCACTGGGAGAATTCACAGGCGCTATTTGCTATCATTCTGTGGATCTTTTCGTGCCATCGTTTAAATTCGGTC
	aae-miR-275	TCAGGTACCTGAAGTAGCGCGCG							GTATCCTTTCGATTTCGCGCGCTAAGCAGGAACCGAGACTTTGTCATTTGCTAGCAGTCAGGTACCTGAAGTAGCGCGCGTGATCAAACAGGAAGC
	aae-miR-276-1	TAGGAACTTCATACCGTGCTCT	mirbase						GGTGAAGTGTGCAGTAATTAGTGCCAGGTAGGTTAGATTTCCAGTGTCTCGAGTTAATCCGTCAGCGAGGTATAGAGTTCCTATGCGTTCGGATAAAATATTCCATAGGAACTTCATACCGTGCTCTTGGATTGCTTGGAAGTCATCGAGAGGGTAATGGTGGAAGTTCGTGGCTAATTTGTAAATCATC
	aae-miR-276-2	TAGGAACTTCATACCGTGCTCT	mirbase						GTTATAACCTGCGTAAAACTGGTGATTGCCATCAGCGAGGTATAGAGTTCCTACGTTGCGTGTGCGAAATTGGTAGGAACTTCATACCGTGCTCTTGGCTAGCCGTGAATCATCCGATAGTGCGACAAATGTGAC
	aae-miR-277	TAAATGCACTATCTGGTACGACA	mirbase						TTTTGGAGTGCGTGTCAGAAGTGCATTTACATAGGTATTTCCCGTTTAGCAGTATTTGTAAATGCACTATCTGGTACGACATTCCAGAA
	aae-miR-278	TCGGTGGGACTTTCGTCCGTTT							AATGGTTCTGGTGCGAACGGACGATAGTCTTCAGCGGCCGTGCATTTGATAGAATTGGTCGGTGGGACTTTCGTCCGTTTGTAACCGCCGTT
AA is according to original; confirmed by solexa	aae-miR-279	TGACTAGATCCACACTCATTAA							TTGTCGATGGGTGTGAATCTAGTGTTTCACATGATTTTCGATAGCCTGTGACTAGATCCACACTCATTAACAA
	aae-miR-281	CTGTCATGGAATTGCTCTCTTTA							TCGACGTGGGATGTTTTTGTTCATTTTGTTCTTTCGCTGGTTTCGAATATGAAAATAAAGAGAGCTATCCGTCGACAGTAGGGATATGATTCACTGTCATGGAATTGCTCTCTTTATGTACAATTCGATATTCAACATGGGCCCACCTACAGTTCTACCTTTCACGTGA
CONTIG_15805	aae-miR-282-1	AATCTAGCCTCTCCTAGGCTTTGTCTG	mirbase						ATCGTCATCGTCATCGTCGCACAGGTGTAATCTAGCCTCTCCTAGGCTTTGTCTGTTACCTTCCTTGGGAATTCCACTAGCCAGACATAGCCTGACAGAGGTTAGGTGAAATCTGAAAAGTCAACGGCCAACGGT
CONTIG_15982	aae-miR-282-2	AATCTAGCCTCTCCTAGGCTTTGTCTG	mirbase						ATCGTCATCGTCATCGTCGCACAGGTGTAATCTAGCCTCTCCTAGGCTTTGTCTGTTACCTTCCTTGGGAATTCCACTAGCCAGACATAGCCTGACAGAGGTTAGGTGAAATCTGAAAAGTCAACGGCCAACGGT
majority has 2 G at the 3' end	aae-miR-283	CAATATCAGCTGGTAATTCTGGG							TCGACTGAAAGGTCAATATCAGCTGGTAATTCTGGGCTTACCCCACCGTTATACGCTTCCCGGAATTCCAACTGATATCCACTTTTTAGTCGA
	aae-miR-285	TAGCACCATTCGAAATCAGT	mirbase						AGTACTGGCTTCCAAAGGTGAGTAGATGGCATTCGATACACTCTAGCACCATTCGAAATCAGTACT
CONTIG_21241	aae-miR-286a-1	TGACTAGACCGAACACTCGTATCCc							AAGTCCTGGGGCGATTGTCGGCTTAGTCGCTGTATCATTTCAACTGCTGTGCAGTTCTTCGCTAGTGACTAGACCGAACACTCGTATCCCAGGCCTT
CONTIG_8291	aae-miR-286a-2	TGACTAGACCGAACACTCGTATCCc							AAGTCCTGGGGCGATTGTCGGCTTAGTCGCTGTATCATTTCAACTGCTGTGCAGTTCTTCGCTAGTGACTAGACCGAACACTCGTATCCCAGGCCTT
	aae-miR-286b	TGACTAGACCGAACACTCGCGTCCT							ATCGTTATTTGGGGCGATTGTCGGACTAGTCGCTGCGTACAAAACGGAACTATTTCAACTAGTGACTAGACCGAACACTCGCGTCCTAAAGCACGAT
	aae-miR-2929	TGACTAGAGGCAGACTCGTTTa							TCTGATCTGAGCGGGTCCGTTTCTAGTGTCATGTGCTGTATTCGAATATCATGACTAGAGGCAGACTCGTTTAGGTCTGGGA
male, solexa	aae-miR-304	CACGTTACAGATTGGGGTTTCC	solexa						CCCGAGGTAATCTCAAATTGTAACAGTGGGTTGATTTTCCTGGTGAATCCCGGCCTTGTCCTCCGTCACAAGTGTGACAAGTGTCTCGAAAACGTGTTCGCTATACCCACGTTACAGATTGGGGTTTCCCCGGGTC
	aae-miR-305	ATTGTACTTCATCAGGTGCTCTGG							AAATGTCACATGTCTATTGTACTTCATCAGGTGCTCTGGTTGTTTTCGATACCCGGCACATGTTGGAGTACACTTAATGTGCTGACAGTA
	aae-miR-306	TCAGGTACTGAGTGACTCTCAG							TTCGCAATTTCACCGGTTCAGGTACTGAGTGACTCTCAGATGTGCATTTCTCAAGCAATCTCGTCCTCAGGACCTGAGGTTGAAAAACCCTGAGAGCACCTCGGTATCTAAGCCAGTGTTGCGAA
	aae-miR-307	TCACAACCTCCTTGAGTGAGCGa							TAGTTTCCCGGCAGTCGATCACTCACTCAACCTGGGTGTGATGCTTATTTGAATCATCACAACCTCCTTGAGTGAGCGACCGATTGATGGCGGGATGTCTA
	aae-miR-308	AATCACAGGAGTATACTGTGAG	mirbase						TTTCGCGGTATATTCTTGTGGCTTGATGCATTTGAAAAATCTCAAATCACAGGAGTATACTGTGAGA
	aae-miR-31	TGGCAAGATGTTGGCATAGCTGaaa							AGATTTTGGGAGATTGAAGGTCGTGTTTGCAGAGTGAAATTGGCAACTTGGCAAGATGTTGGCATAGCTGAAAGTTTTGAGTTTAGCTATTCAACTTCTTGTCTATTTTTCCAATTTATTGACAACGAAGAGGCGTTTTTCCGTGATCT
	aae-miR-315	TTTTGATTGTTGCTCAGAAAGCC							ATTTTGATTGTTGCTCAGAAAGCCGTGCATTTGAAACGGGTCGCTTTCGAGCAGTAATCAAAGTc
male, solexa	aae-miR-316	TGTCTTTTTCCGCTTACTGCCG	solexa						CCAACATTTTGATTGATTTGTCTTTTTCCGCTTACTGCCGGTGGCATTTGAAATTCTCGACAGCAAACCGAAAAAGGCGCCTCAATCAATT
contig12640, extra t in a few; but a lot with the t in male solexa	aae-miR-317-1	TGAACACAGCTGGTGGTATCTCAGt							GGAATTTCGGCTACCGGGATACACCCTGTGCTCGCTTTGCATTCGAAACTAGTGAACACAGCTGGTGGTATCTCAGTGGCCCTAATCC
contig8451	aae-miR-317-2	TGAACACAGCTGGTGGTATCTCAGt							GGAATTTCGGCTACCGGGATACACCCTGTGCTCGCTTTGCATTCGAAACTAGTGAACACAGCTGGTGGTATCTCAGTGGCCCTAATCC
contig21241	aae-miR-3-1copy1	TCACTGGGCAAAGTTTGTCGCa		3a-1					TTATGCGACTAACTTCGTTCAGTTTGGTGTCATACGAAGGTTTCCAGTTTCATCACTGGGCAAAGTTTGTCGCATAA
contig8291	aae-miR-3-1copy2	TCACTGGGCAAAGTTTGTCGCa		3a-2					TTATGCGACTAACTTCGTTCAGTTTGGTGTCATACGAAGGTTTCCAGTTTCATCACTGGGCAAAGTTTGTCGCATAA
	aae-miR-3-2	TCACTGGGCATAGTTTGTCGCa		3b-1					TTATGCGTCAAACTCCGTTCAGTTGGTGGAGTCATTTTCCAAGTCATCACTGGGCATAGTTTGTCGCATAA
	aae-miR-33	GTGCATTGTAGTTGCATTGCA	mirbase						CCACCCGGGTGCATTGTAGTTGCATTGCACTTTTGCGTTCGATAACACGGTGCAATACTTCTGCAATGCAAGCCAGGTGG
	aae-miR-34	TGGCAGTGTGGTTAGCTGGTTGTG							GGCAATACGCTATGGCAGTGTGGTTAGCTGGTTGTGTAGAACTTTGGGGGGCTTCCGTGGCGTTCGCGCGCACACGGGGGCTCAGATTCACAACCACTATCCGCCCTGCCGCCGCGAGGTGCC
	aae-miR-375	TTTGTTCGTTTGGCTCGAGTTA	mirbase						GGAAGAATCCGAGTTACTTAAGCCCAACGTACAGAAACTTGAATCTGAATGCCGTTCTAGATTGGCTTGCTAGAAGTTTGTTCGTTTGGCTCGAGTTATGCGGATTCTTCT
	aae-miR-7	TGGAAGACTAGTGATTTTGTTGTT							GCAATATTTTGTATGGAAGACTAGTGATTTTGTTGTTTTGCTTACGATAATAACAATAAATCTCAAGTCTTTCTACAAAGTTTGC
	aae-miR-71	AGAAAGACATGGGTAGTGAGATa							GGCAGCTTTCTCCCGCCGATGCTCCGTCCCGCTCCTCCTATCGGTACGGTATTTGGCGGCAAGAAAGACATGGGTAGTGAGATAGTTTCACCCTATTGCACTGGGATCTCACTACCTTGTCTTTCATGCTGATGAATACATAATTTTGCGCGAAAGCGGAGAAGCGGATACGAGAGGCTGCC
	aae-miR-79	ATAAAGCTAGATTACCAAAGCAT							TCCATGCTTTGGCGCTTTAGCTGTATGATAGAATTTAATATTTCATAAAGCTAGATTACCAAAGCATGGA
	aae-miR-8	TAATACTGTCAGGTAAAGATGTC							TTCACATCTTACCGGGCAGCATTAGATATTTTTGAAATACTTCTAATACTGTCAGGTAAAGATGTCG
	aae-miR-87	GGTGAGCAAATTTTCAGGTGT	mirbase						GATTGTCACTGGCCAGCCTGAAATTTGCTAAACCTGTGTGTATTTGATTCAAACAATCAAGGTGAGCAAATTTTCAGGTGTGTCGGAGAACAATC
	aae-miR-927	TTTAGAATTCCTACGCTTTACC	mirbase						GTTTGCTTTAGAATTCCTACGCTTTACCGTGATTTGTTGAAAGTTTGGCAAAGCGTTTGGGTTCTGAAACGAAAC
	aae-miR-929-1	ATTGACTCTAGTAGGGAGTCC	mirbase						TGCCTACGACTGGTCCAAATTGACTCTAGTAGGGAGTCCTTGTGTACGAGTGACTCCCTAACGGAGTCAGATTGAACCCGGTAGGATG
	aae-miR-929-2	ATTGACTCTAGTAGGGAGTCC	mirbase						TGCCTACGACTGGTCCAAATTGACTCTAGTAGGGAGTCCTTGTGTACGAGTGACTCCCTAACGGAGTCAGATTGAACCCGGTAGGATGG
	aae-miR-92a	TATTGCACTTGTCCCGGCCTAT							TCTACGCATCGGTACGGACAGGGGCAACATTGTGACATTTGAAAGCTAATATTGCACTTGTCCCGGCCTATGCGTGGA
	aae-miR-92b	AATTGCACTTGTCCCGGCCTGC							GCTCCGAATGTAGGTCGTGACTTGTGCCCGTTTGCTGAATTTTAATGGTCAAATTGCACTTGTCCCGGCCTGCAGCCAAGAGC
	aae-miR-932	TCAATTCCGTAGTGCATTGCAG	mirbase						ATCATAGAATAGCTTCAATTCCGTAGTGCATTGCAGTGTGCTTTAGACGAACTGCAAGCAATGTGGAAGTGAAGCGATTCTCAATGAT
	aae-miR-957	TGAAACCGTCCAAAACTGAGGC	mirbase						TCAGTTGGATCGGAACGCGCTCCGAAGGCACTGCTCCGGCGTTAGTTTTGGGCGGGTTTTAGTGTATTTCGATTAGAGTATCAATTGAAACCGTCCAAAACTGAGGCCGGCGCGTGTTTGCCAAAATCATCAAAGTGACCTTGGAGTGAGTTGATGTGATCAAAGTGAA
	aae-miR-965	TAAGCGTATAGCTTTTCCC	mirbase						TCATTTAAATTGCTGTTTCGACCTCGTTCCGTCTGATGGATTCTGAAGGGGGAAATCCTGTACGCTGTATGTTGTATTTGAATAATCCATAAGCGTATAGCTTTTCCCATTCGGCGTTCATTGTTACATCAGCAGCAGCAATAATGA
	aae-miR-970	TCATAAGACACACGCGGCTAT							TGCGGCTTTCATAGGTAGCTTGCGTTTGTCTTAGCTGGTATTGAATGTGATAGGTATCATAAGACACACGCGGCTATTTTTGAGAGT
	aae-miR-981	TTCGTTGTCGACGAAACCTGCA	mirbase						CCTTGCCTGGATCGGGTTTCGCGGCGAACGGGCTTCCACCATGATGAATAGCAGTTCGTTGTCGACGAAACCTGCACATTGCAAGG
	aae-miR-988	CCCCTTGTTGCAAACCTCACGC							TTTTCGACAGGTTTGATGGAAACCTGCTGCGGGTGTGTGCTTTGTGACAATGAGATTCGGTTCGATATCATCCCCTTGTTGCAAACCTCACGCTTGCGGTAGGTTCCACAACTGCTGAGAG
	aae-miR-989	aTGTGATGTGACGTAGTGGTAC							GGTCATGGGGGACCGCCGCTACCTCGCTTTCACTTGGTACCGATTTCCCATAATCCATGTGATGTGACGTAGTGGTACCTTCCCTTGGCT
weak	aae-miR-993	GAAGCTCGTTTCTATAGAGGTATCT	mirbase*						GTGACCTACCCTGTAGTTCCGGGCTTTTGTGGTTTCTTTTATTGTTAATTATCAGAAGCTCGTTTCTATAGAGGTATCTCAC
	aae-miR-996	TGACTAGATTACATGCTCGTCT	mirbase						CTCAATTTTCGTCGGCGTGCATGAATCTGGTGCACGGTTTTCCAGTTGTAATATCGCTTCGTGACTAGATTACATGCTCGTCTATGAAGTTGAG
	aae-miR-998	TAGCACCATGAGATTCAGCTC							GAACCAATACCCGAACTGAACTCTCGTGGGTCTGCAGTTGATATTTCGAAAGCTTGTAGCACCATGAGATTCAGCTCCGGTGTTGGTTC
	aae-miR-999	TGTTAACTGTAAGACTGTGTCT	mirbase						GAGAAGCCCCACGCTCACCAGATTACCGGAAGACGCTTGCAGGGACGCGGTCGTGCAGGAAATTATTTGGCATTAGATTCAAATGTTAACTGTAAGACTGTGTCTTTGCGGGTGATCATTGGCAGCGGTTATCGAGGCTTTC
contig19539	aae-miR-9a-1	TCTTTGGTTATCTAGCTGTATGa							GTCAAAGTTCTCTTTGGTTATCTAGCTGTATGAGTGAATTTAGAACATCATAAAGCTAGCATACCGAAGTTAATAGTTGAC
contig19541	aae-miR-9a-2	TCTTTGGTTATCTAGCTGTATGa							GTCAAAGTTCTCTTTGGTTATCTAGCTGTATGAGTGAATTTAGAACATCATAAAGCTAGCATACCGAAGTTAATAGTTGAC
	aae-miR-9b	TCTTTGGTGATTTTAGCTGTATGC							TCACGTTTATTGGATCTTTGGTGATTTTAGCTGTATGCTGATACGTTTCTGATTGCATATAGCTTTATCACCAAAAACCTAATGAATGGTGA
	aae-miR-9c	TCTAAAGCTTTAGTACCAGAGGTC							GATTTCCGGCTGAATCTTTGGTATTCTAGCTGTAGAATGTTGAGCTTTGTGATATGGTATCTTCTAAAGCTTTAGTACCAGAGGTCCAACTGGGAATT
	aae-miR-iab-4-1	CGGTATACCTTCAGTATACGTAAC	mirbase						GCTTCATGAACGTATACTGAATGTATCCTGAGTGCTATCTATCCGGTATACCTTCAGTATACGTAACAGGAGGC
	aae-miR-iab-4-2	CGGTATACCTTCAGTATACGTAAC	mirbase						GCTTCATGAACGTATACTGAATGTATCCTGAGTGCTATCTATCCGGTATACCTTCAGTATACGTAACAGGAGGC
	aae-miR-N1-1	TAGTACGGCTAGAACTCCACGGa							TTACGCAAGAATGGCGATTGTTCGTGAAGCTCAGCTGCATTACACGATATGGAATACGGTTTGTAGTACGGCTAGAACTCCACGGACAATTACATTTGTAA
	aae-miR-N1-2	TAGTACGGCTAGAACTCCACGGa							GATTAAGTTGTACCACTTTCGTGGTGTTTAGACGTATTACATGATTTTTTGAACATAACTGTAGTACGGCTAGAACTCCACGGATGTTGGCAATATAGTC
	aae-miR-N2	TAGTACGGAAAAGATATGGGGa							TATGAACAATGATCGCCATATTTTTACCGCTACTGCATTTCATTGTAATAATTGTAGTACGGAAAAGATATGGGGATTGGGGTTCATA
	aae-miR-11_star	CGAGAACTCCGGCTGTGACCTGTG							GCGAGTAGTGCCGCGCGAGAACTCCGGCTGTGACCTGTGTACACTTTATCCAAATCACATCACAGTCTGAGTTCTTGCTTGGAGGCTCGT
	aae-miR-1175_star	TAAGTGGAGTAGTGGTCTCATCGCT							GATATGAAATAAGTGGAGTAGTGGTCTCATCGCTTAGTATTAGAAAAGTGAGATTCTACTTCTCCGACTTAATTCATATC
	aae-miR-18252_star	TATCACAGTAGTTGTACTTTaa							CGTTGAAGGAACTTCTGCTGTGATCTGAGTTAGATACATATCACAGTAGTTGTACTTTAATG
	aae-miR-18252-x1_star	TATCACAGCAGTAGTTACCTGa							ATCGAAGGAACTCCCGGTGTGATATATGACTCGATTATATCACAGCAGTAGTTACCTGATAT
	aae-miR-2-2_star	ACTCTCAAAGTGGTTGTGAAATGA							GGGAACTGTTTCCACTCTCAAAGTGGTTGTGAAATGAGTTACTCTTGAACGATCTCATATCACAGCCAGCTTTGAAGAGCGAAACGGTTTCT
	aae-miR-252_star	CCTGCTGCCCAAGTGCTTATCGaa							TTGGACTCTGGAACAGCATGGATAGCGCGGCTTATTGCTTCTGGTGATTGATAAGAATTCTTTACTAAGTACTAGTGCCGCAGGAGAGATTTGAACCCCTGCTGCCCAAGTGCTTATCGAAGAGTTCCCCTCGTACATCGTTGGAACCACGTGTCATCACTCCTTCTGAAGTTCAA
	aae-miR-263_star	CGTGTTCTGGCAGTGGCATCCC							GTACACGTAATGGCACTGGAAGAATTCACGGGTATATTTTGAAATCCCCGTGTTCTGGCAGTGGCATCCCTGGTAC
	aae-miR-263b_star	TGGATCTTTTCGTGCCATCGT							GACCAATTACGAACCTTGGCACTGGGAGAATTCACAGGCGCTATTTGCTATCATTCTGTGGATCTTTTCGTGCCATCGTTTAAATTCGGTC
	aae-miR-275_star	CGCGCTAAGCAGGAACCGAGACT							GTATCCTTTCGATTTCGCGCGCTAAGCAGGAACCGAGACTTTGTCATTTGCTAGCAGTCAGGTACCTGAAGTAGCGCGCGTGATCAAACAGGAAGC
	aae-miR-281_star	AAAGAGAGCTATCCGTCGACAGTA							TCGACGTGGGATGTTTTTGTTCATTTTGTTCTTTCGCTGGTTTCGAATATGAAAATAAAGAGAGCTATCCGTCGACAGTAGGGATATGATTCACTGTCATGGAATTGCTCTCTTTATGTACAATTCGATATTCAACATGGGCCCACCTACAGTTCTACCTTTCACGTGA
454, 2 copies	aae-miR-282-1_star	ACATAGCCTGACAGAGGTTAGG	mirbase/454						ATCGTCATCGTCATCGTCGCACAGGTGTAATCTAGCCTCTCCTAGGCTTTGTCTGTTACCTTCCTTGGGAATTCCACTAGCCAGACATAGCCTGACAGAGGTTAGGTGAAATCTGAAAAGTCAACGGCCAACGGT
	aae-miR-282-2_star	ACATAGCCTGACAGAGGTTAGG	mirbase/454						ATCGTCATCGTCATCGTCGCACAGGTGTAATCTAGCCTCTCCTAGGCTTTGTCTGTTACCTTCCTTGGGAATTCCACTAGCCAGACATAGCCTGACAGAGGTTAGGTGAAATCTGAAAAGTCAACGGCCAACGGT
	aae-miR-2929_star	AGCGGGTCCGTTTCTAGTGTCatg							TCTGATCTGAGCGGGTCCGTTTCTAGTGTCATGTGCTGTATTCGAATATCATGACTAGAGGCAGACTCGTTTAGGTCTGGGA
	aae-miR-305_star	CGGCACATGTTGGAGTACACTTaa							AAATGTCACATGTCTATTGTACTTCATCAGGTGCTCTGGTTGTTTTCGATACCCGGCACATGTTGGAGTACACTTAATGTGCTGACAGTA
2 copies, 454	aae-miR-308_star	CGCGGTATATTCTTGTGGCTTGa	mirbase/454						TTTCGCGGTATATTCTTGTGGCTTGATGCATTTGAAAAATCTCAAATCACAGGAGTATACTGTGAGA
	aae-miR-315_star	CTTTCGAGCAGTAATCAAAGTc							ATTTTGATTGTTGCTCAGAAAGCCGTGCATTTGAAACGGGTCGCTTTCGAGCAGTAATCAAAGTc
	aae-miR-3-2_star	CGTCAAACTCCGTTCAGTTGGTG		3b-1star					TTATGCGTCAAACTCCGTTCAGTTGGTGGAGTCATTTTCCAAGTCATCACTGGGCATAGTTTGTCGCATAA
	aae-miR-71_star	TCTCACTACCTTGTCTTTCATG							GGCAGCTTTCTCCCGCCGATGCTCCGTCCCGCTCCTCCTATCGGTACGGTATTTGGCGGCAAGAAAGACATGGGTAGTGAGATAGTTTCACCCTATTGCACTGGGATCTCACTACCTTGTCTTTCATGCTGATGAATACATAATTTTGCGCGAAAGCGGAGAAGCGGATACGAGAGGCTGCC
	aae-miR-8_star	CATCTTACCGGGCAGCATTAGa							TTCACATCTTACCGGGCAGCATTAGATATTTTTGAAATACTTCTAATACTGTCAGGTAAAGATGTCG
	aae-miR-92a_star	CGGTACGGACAGGGGCAACATT							TCTACGCATCGGTACGGACAGGGGCAACATTGTGACATTTGAAAGCTAATATTGCACTTGTCCCGGCCTATGCGTGGA
	aae-miR-92b_star	AGGTCGTGACTTGTGCCCGTTTG							GCTCCGAATGTAGGTCGTGACTTGTGCCCGTTTGCTGAATTTTAATGGTCAAATTGCACTTGTCCCGGCCTGCAGCCAAGAGC
	aae-miR-988_star	GTGTGCTTTGTGACAATGAGa							TTTTCGACAGGTTTGATGGAAACCTGCTGCGGGTGTGTGCTTTGTGACAATGAGATTCGGTTCGATATCATCCCCTTGTTGCAAACCTCACGCTTGCGGTAGGTTCCACAACTGCTGAGAG
	Note
	1. miRNA according to sequencing
	2. miRNA according to conservation to known miRNA.
	note to Mead and Tu

## Sheet: Table1
Table S1. Sequence, location, expression, and hairpins of miRNAs in Aedes aegypti.
Name1,2	Sequence3	Contig4	Start4	End4	Strand	Embryo5	Gut_SF5	Gut_BF5	Hairpin sequence
aae-miR-M1-1	TTAAGTAGGCACTTGCAGGCAAA	CONTIG_15246	25749	25829	+	28	0	0	CCCAATTGATGTTAAGTAGGCACTTGCAGGCAAAGTTTCATTCACAATTTGACTGCTTTTTCCTACCTTACATTGAGTGGG
aae-miR-M1-2	TTAAGTAGGCACTTGCAGGCAAA	CONTIG_15246	25911	25981	+	28	0	0	GATGTTAAGTAGGCACTTGCAGGCAAATTTGTAGCTTTAATATGATTGACTGCTTTTTCCTACTTTACATT
aae-miR-M2	TATTCGAGACTTCACGAGTTAAT	CONTIG_11944	151669	151750	+	0	0	7	AATGTTATCAATTCGCTGTGGTCTCGAACGTACCTACATTGGATATTTTTGGTATTCGAGACTTCACGAGTTAATTCCCATT
aae-miR-M3	TGACTAGAGGCAGACTCGTTTA	CONTIG_2929	123975	124056	+	33	0	6	TCTGATCTGAGCGGGTCCGTTTCTAGTGTCATGTGCTGTATTCGAATATCATGACTAGAGGCAGACTCGTTTAGGTCTGGGA
aae-miR-M3*	AGCGGGTCCGTTTCTAGTGTCATG	CONTIG_2929	123975	124056	+	3	0	0	TCTGATCTGAGCGGGTCCGTTTCTAGTGTCATGTGCTGTATTCGAATATCATGACTAGAGGCAGACTCGTTTAGGTCTGGGA
aae-miR-M4a	GAAGGAACTTCTGCTGTGATCTGA	CONTIG_18252	93868	93929	+	91	2	0	CGTTGAAGGAACTTCTGCTGTGATCTGAGTTAGATACATATCACAGTAGTTGTACTTTAATG
aae-miR-M4a*	TATCACAGTAGTTGTACTTTAA	CONTIG_18252	93868	93929	+	3	0	0	CGTTGAAGGAACTTCTGCTGTGATCTGAGTTAGATACATATCACAGTAGTTGTACTTTAATG
aae-miR-M4b	GAAGGAACTCCCGGTGTGATATA	CONTIG_18252	93731	93792	+	62	0	0	ATCGAAGGAACTCCCGGTGTGATATATGACTCGATTATATCACAGCAGTAGTTACCTGATAT
aae-miR-M4b*	TATCACAGCAGTAGTTACCTGA	CONTIG_18252	93731	93792	+	24	0	0	ATCGAAGGAACTCCCGGTGTGATATATGACTCGATTATATCACAGCAGTAGTTACCTGATAT
aae-miR-N1-1	TAGTACGGCTAGAACTCCACGGA	CONTIG_16241	318005	318105	-	288	1	1	TTACGCAAGAATGGCGATTGTTCGTGAAGCTCAGCTGCATTACACGATATGGAATACGGTTTGTAGTACGGCTAGAACTCCACGGACAATTACATTTGTAA
aae-miR-N1-2	TAGTACGGCTAGAACTCCACGGA	CONTIG_16241	317700	317799	-	288	1	1	GATTAAGTTGTACCACTTTCGTGGTGTTTAGACGTATTACATGATTTTTTGAACATAACTGTAGTACGGCTAGAACTCCACGGATGTTGGCAATATAGTC
aae-miR-N2	TAGTACGGAAAAGATATGGGGA	CONTIG_16241	318135	318222	-	5	0	0	TATGAACAATGATCGCCATATTTTTACCGCTACTGCATTTCATTGTAATAATTGTAGTACGGAAAAGATATGGGGATTGGGGTTCATA
aae-miR-1174	TCAGATCTACTTAATACCCAT	CONTIG_7232	17531	17665	+				GCCTACTCCAATTCTGGGTATTTTAGATCCTTGGCATAGTTACGTGATTGAATGCACTGTTCTTCTTTGGTTTACCCAGTATCGAACACGCGTCAATCTGTCAGATCTACTTAATACCCATAAATTGTGGCTTGG
aae-miR-1175	TGAGATTCTACTTCTCCGACTTAA	CONTIG_7232	17737	17816	+	0	0	1	GATATGAAATAAGTGGAGTAGTGGTCTCATCGCTTAGTATTAGAAAAGTGAGATTCTACTTCTCCGACTTAATTCATATC
aae-miR-1175*	TAAGTGGAGTAGTGGTCTCATCGCT	CONTIG_7232	17737	17816	+	0	2	59	GATATGAAATAAGTGGAGTAGTGGTCTCATCGCTTAGTATTAGAAAAGTGAGATTCTACTTCTCCGACTTAATTCATATC
aae-miR-1890	TGAAATCTTTGATTAGGTCTGG	CONTIG_10435	60786	60931	+	1	0	0	CATTGCAGCAGTGATCAAGGATATCGACATACGGCTAGAGCTAATTGGAGAGTTCTTGAATAGTGTTGTGAACCTTCATGAAATCTTTGATTAGGTCTGGTCGTGGTGGTTTATCAACGCGTTGGATTCTTCGGTTTACTGAAGTG
aae-miR-1891-1	TGAGGAGTTAATTTGCGTGTTT	CONTIG_10244	3984	4069	-	2	0	0	CTTTTTCCGTCATGTTGAGGAGTTAATTTGCGTGTTTTTGTATTTGATTAAACACGTCCATTAACTCTGGTACATGATGATAAAAG
aae-miR-1891-2	TGAGGAGTTAATTTGCGTGTTT	CONTIG_18287	4656	4741	+	2	0	0	CTTTTTCCGTCATGTTGAGGAGTTAATTTGCGTGTTTTTGTATTTGATTAAACACGTCCATTAACTCTGGTACATGATGATAAAAG
aae-miR-1889	CACGTTACAGATTGGGGTTTCC	CONTIG_4323	23786	23921	-	0	0	3	CCCGAGGTAATCTCAAATTGTAACAGTGGGTTGATTTTCCTGGTGAATCCCGGCCTTGTCCTCCGTCACAAGTGTGACAAGTGTCTCGAAAACGTGTTCGCTATACCCACGTTACAGATTGGGGTTTCCCCGGGTC
aae-bantam	TGAGATCATTTTGAAAGCTGATT	CONTIG_3301	208288	208426	-	1	2	2	GGGCGGCAGCGAGCGCAAAAGTAATCACAGAACCGGTTTTCATTTTCGATCTGACTTATTTGATTTAACAAGAGTGAGATCATTTTGAAAGCTGATTTTGTACGGAGATTCCAACCCCATGCGCACGCCCTGCCGACCC
aae-let-7	TGAGGTAGTTGGTTGTATAGT	CONTIG_2929	321614	321684	+	0	0	5	CACGTTGAGGTAGTTGGTTGTATAGTAGTGACTGATTAAATATCTGCTATGCAATCTGCTAGCTTGTCGTG
aae-miR-1	TGGAATGTAAAGAAGTATGGAG	CONTIG_25061	66256	66338	+	1	0	1	GCTATCGAAAGTTCCATGCTTCCTTGCATTCAATAGTGATTCTGAAAGCATATGGAATGTAAAGAAGTATGGAGCGCTCGGGC
aae-miR-10	ACCCTGTAGATCCGAATTTGTT	CONTIG_17639	8749	8833	+	1	0	0	TGTTCTACATCTACCCTGTAGATCCGAATTTGTTTGAATATTTAACAAGCGACAAATTCGGTTCTAGAGAGGTTTGTGTGGGGCA
aae-miR-100	AACCCGTAGATCCGAACTTGTG	CONTIG_2929	307441	307568	+				CGCGTAGTGGTTGTAGTTACCCATTTGCAGGAACCCGTAGATCCGAACTTGTGCTGCCGTTTCACATGTTACAAGAACGGATGTATGGGATTCTGCCGATGTATGGCTAAAGCATCGATCGATTTGTG
aae-miR-1000-1	ATATTGTCCTGTCACAGCAGT	CONTIG_35246	172	265	-				GATTTTTGCTAGAAACCGATTATATTGTCCTGTCACAGCAGTACTGTTACAAATTTACTGTTGTTTCGGGACATTTACATTGATTCTAGCCGTC
aae-miR-1000-2	ATATTGTCCTGTCACAGCAGT	CONTIG_9774	12985	13078	+				GATTTTTGCTAGAAACCGATTATATTGTCCTGTCACAGCAGTACTGTTACAAATTTACTGTTGTTTCGGGACATTTACATTGATTCTAGCCGTC
aae-miR-11	CATCACAGTCTGAGTTCTTGCTT	CONTIG_23911	46399	46488	+	1861	42	436	GCGAGTAGTGCCGCGCGAGAACTCCGGCTGTGACCTGTGTACACTTTATCCAAATCACATCACAGTCTGAGTTCTTGCTTGGAGGCTCGT
aae-miR-11*	CGAGAACTCCGGCTGTGACCTGTG	CONTIG_23911	46399	46488	+	4	0	2	GCGAGTAGTGCCGCGCGAGAACTCCGGCTGTGACCTGTGTACACTTTATCCAAATCACATCACAGTCTGAGTTCTTGCTTGGAGGCTCGT
aae-miR-12	TGAGTATTACATCAGGTACTGGT	CONTIG_4323	23386	23503	-				CTGGCCCTGTTCGGACTGAGTATTACATCAGGTACTGGTGTCGATATTCGAATCACCAACGAATCGGGTTCCTTTGATTAACTTACCAGTACTTATGTTATGCTCTCTCCGCGGTCAG
aae-miR-124	TAAGGCACGCGGTGAATGCCAAG	CONTIG_531	21343	21423	-	3	0	0	TTTTTCTCCTGGTATCCACTGCCGGCCTATATGTCCTATTTCGGTACTCATAAGGCACGCGGTGAATGCCAAGAGCGAACG
aae-miR-125	TCCCTGAGACCCTAACTTGTGAC	CONTIG_2929	321885	321975	+	0	0	3	AGTTTTGTTTCTGCTGATTCCCTGAGACCCTAACTTGTGACTATAGTTGAAGTTTCACAAGTTTTGATCTCCGGTATTAGCGGTCGAGATT
aae-miR-133	TTGGTCCCCTTCAACCAGCTGT	CONTIG_24522	50243	50347	-				ATCGCTGAATATAGCTGGTTGACTTCGGGTCAAATCGTCAAATATTTGCAAAGATATTTCCTCAGTGAAATCATTTGGTCCCCTTCAACCAGCTGTAGCAGTGAT
aae-miR-137-1	TTATTGCTTGAGAATACACGTA	CONTIG_7773	15414	15486	-				GTTGGCCACGCGTATTCTTGGGTTATTAACACACTGTTTATGTTGTTATTGCTTGAGAATACACGTAGTTGAC
aae-miR-137-2	TTATTGCTTGAGAATACACGTA	CONTIG_29705	92457	92529	+				GTTGGCCACGCGTATTCTTGGGTTATTAACACACTGTTTATGTTGTTATTGCTTGAGAATACACGTAGTTGAC
aae-miR-13b	TATCACAGCCATTTTGACGAGTT	CONTIG_12793	17619	17710	-	168	2	42	GTCCAGTCGTGATCGGATCGTAAAAATGGTTGTGCTGTGTTGTTACGCTCGAAATTCATATCACAGCCATTTTGACGAGTTCGATCCTGGAT
aae-miR-14	TCAGTCTTTTTCTCTCTCCTAT	CONTIG_12112	693	785	-	1	1	6	CCCGATAAGCCTGTGGGAGCGAGATTAAGGCTTGCTGGTCATTTATTACACTCGAAGTCAGTCTTTTTCTCTCTCCTATTGGTATAACGGTGT
aae-miR-184	TGGACGGAGAACTGATAAGGGC	CONTIG_19030	3452	3535	-	957	76	1307	GGTGTATTCGTACCCTTATCATTCTTGCGCCCCGTGTTATATTGTTGGCGACTGGACGGAGAACTGATAAGGGCCCGGGTCACC
aae-miR-190	AGATATGTTTGATATTCTTGGTTG	CONTIG_10108	2092	2180	-	83	2	43	GGTGATTCCGGTGAGATATGTTTGATATTCTTGGTTGTTAAATTTTATATTATCACCCAGGAATCAAACATATTATTACTGTGGTCATC
aae-miR-193	TACTGGCCTACTAAGTCCCAAC	CONTIG_19568	51035	51158	+				GCTTGCTATGTAATTTTTTCAATCGAACTGGGATTTTGTGGACCAGAAGATTTCCTCCATTCGATAATAGCTACTGGCCTACTAAGTCCCAACTTGTTTGGAAATTGTCCGACAGATAGCAAGC
aae-miR-2a	TATCACAGCCAGCTTTGATGAGCT	CONTIG_12793	16130	16216	-	1217	80	249	GGGCGTATTCTAGACTCTCAAAGTGGCTGTGAAATGGTTTTATTTTGCTCATATCACAGCCAGCTTTGATGAGCTGGACTGCGCACC
aae-miR-210	TTGTGCGTGTGACAACGGCTAT	CONTIG_19443	85221	85292	-	3	12	12	CTCATTGCAGCTGCTGACCACTGCACAAGATTAGATTATGACTCTTGTGCGTGTGACAACGGCTATTGTGGG
aae-miR-219	TGATTGTCCAAACGCAATTCTTG	CONTIG_15776	56993	57078	+				TTTCTAGCTCTGATTGTCCAAACGCAATTCTTGTTTTATTCGAATATGATATCCAAGAGTTGTGACTGGACATCCGTGGCTCGAAA
aae-miR-2b	TATCACAGCCAGCTTTGAAGAGCG	CONTIG_12793	17471	17562	-	758	74	147	GGGAACTGTTTCCACTCTCAAAGTGGTTGTGAAATGAGTTACTCTTGAACGATCTCATATCACAGCCAGCTTTGAAGAGCGAAACGGTTTCT
aae-miR-2c	TATCACAGCCAGCTTTGATGAGC	CONTIG_12793	17971	18048	-	1218	80	249	TGCGTTGGCATCAAATTTGGTTGTTTTAGTACGACCTCTTTGAAACCCCTATCACAGCCAGCTTTGATGAGCAACGCA
aae-miR-252	CTAAGTACTAGTGCCGCAGGAGA	CONTIG_3685	79002	79177	-	38	0	1	TTGGACTCTGGAACAGCATGGATAGCGCGGCTTATTGCTTCTGGTGATTGATAAGAATTCTTTACTAAGTACTAGTGCCGCAGGAGAGATTTGAACCCCTGCTGCCCAAGTGCTTATCGAAGAGTTCCCCTCGTACATCGTTGGAACCACGTGTCATCACTCCTTCTGAAGTTCAA
aae-miR-252*	CCTGCTGCCCAAGTGCTTATCGAA	CONTIG_3685	79002	79177	-	5	0	0	TTGGACTCTGGAACAGCATGGATAGCGCGGCTTATTGCTTCTGGTGATTGATAAGAATTCTTTACTAAGTACTAGTGCCGCAGGAGAGATTTGAACCCCTGCTGCCCAAGTGCTTATCGAAGAGTTCCCCTCGTACATCGTTGGAACCACGTGTCATCACTCCTTCTGAAGTTCAA
aae-miR-263	AATGGCACTGGAAGAATTCACGGG	CONTIG_27430	4746	4821	-	53	1	1	GTACACGTAATGGCACTGGAAGAATTCACGGGTATATTTTGAAATCCCCGTGTTCTGGCAGTGGCATCCCTGGTAC
aae-miR-263*	CGTGTTCTGGCAGTGGCATCCC	CONTIG_27430	4746	4821	-	6	0	0	GTACACGTAATGGCACTGGAAGAATTCACGGGTATATTTTGAAATCCCCGTGTTCTGGCAGTGGCATCCCTGGTAC
aae-miR-263b	CTTGGCACTGGGAGAATTCACAG	CONTIG_1908	33267	33357	+	6	0	0	GACCAATTACGAACCTTGGCACTGGGAGAATTCACAGGCGCTATTTGCTATCATTCTGTGGATCTTTTCGTGCCATCGTTTAAATTCGGTC
aae-miR-263b*	TGGATCTTTTCGTGCCATCGT	CONTIG_1908	33267	33357	+	1	0	0	GACCAATTACGAACCTTGGCACTGGGAGAATTCACAGGCGCTATTTGCTATCATTCTGTGGATCTTTTCGTGCCATCGTTTAAATTCGGTC
aae-miR-275	TCAGGTACCTGAAGTAGCGCGCG	CONTIG_1651	96625	96720	+	0	0	5	GTATCCTTTCGATTTCGCGCGCTAAGCAGGAACCGAGACTTTGTCATTTGCTAGCAGTCAGGTACCTGAAGTAGCGCGCGTGATCAAACAGGAAGC
aae-miR-275*	CGCGCTAAGCAGGAACCGAGACT	CONTIG_1651	96625	96720	+	1	0	6	GTATCCTTTCGATTTCGCGCGCTAAGCAGGAACCGAGACTTTGTCATTTGCTAGCAGTCAGGTACCTGAAGTAGCGCGCGTGATCAAACAGGAAGC
aae-miR-276-1	TAGGAACTTCATACCGTGCTCT	CONTIG_417	10988	11177	-				GGTGAAGTGTGCAGTAATTAGTGCCAGGTAGGTTAGATTTCCAGTGTCTCGAGTTAATCCGTCAGCGAGGTATAGAGTTCCTATGCGTTCGGATAAAATATTCCATAGGAACTTCATACCGTGCTCTTGGATTGCTTGGAAGTCATCGAGAGGGTAATGGTGGAAGTTCGTGGCTAATTTGTAAATCATC
aae-miR-276-2	TAGGAACTTCATACCGTGCTCT	CONTIG_7617	38953	39087	+				GTTATAACCTGCGTAAAACTGGTGATTGCCATCAGCGAGGTATAGAGTTCCTACGTTGCGTGTGCGAAATTGGTAGGAACTTCATACCGTGCTCTTGGCTAGCCGTGAATCATCCGATAGTGCGACAAATGTGAC
aae-miR-277	TAAATGCACTATCTGGTACGACA	CONTIG_12646	3556	3644	+				TTTTGGAGTGCGTGTCAGAAGTGCATTTACATAGGTATTTCCCGTTTAGCAGTATTTGTAAATGCACTATCTGGTACGACATTCCAGAA
aae-miR-278	TCGGTGGGACTTTCGTCCGTTT	CONTIG_1172	33037	33128	+	6	0	2	AATGGTTCTGGTGCGAACGGACGATAGTCTTCAGCGGCCGTGCATTTGATAGAATTGGTCGGTGGGACTTTCGTCCGTTTGTAACCGCCGTT
aae-miR-279	TGACTAGATCCACACTCATTAA	CONTIG_17556	116934	117006	-	26	0	2	TTGTCGATGGGTGTGAATCTAGTGTTTCACATGATTTTCGATAGCCTGTGACTAGATCCACACTCATTAACAA
aae-miR-281	CTGTCATGGAATTGCTCTCTTTA	CONTIG_27100	34036	34204	+	1	16	50	TCGACGTGGGATGTTTTTGTTCATTTTGTTCTTTCGCTGGTTTCGAATATGAAAATAAAGAGAGCTATCCGTCGACAGTAGGGATATGATTCACTGTCATGGAATTGCTCTCTTTATGTACAATTCGATATTCAACATGGGCCCACCTACAGTTCTACCTTTCACGTGA
aae-miR-281*	AAAGAGAGCTATCCGTCGACAGTA	CONTIG_27100	34036	34204	+	164	5686	4806	TCGACGTGGGATGTTTTTGTTCATTTTGTTCTTTCGCTGGTTTCGAATATGAAAATAAAGAGAGCTATCCGTCGACAGTAGGGATATGATTCACTGTCATGGAATTGCTCTCTTTATGTACAATTCGATATTCAACATGGGCCCACCTACAGTTCTACCTTTCACGTGA
aae-miR-282-1	AATCTAGCCTCTCCTAGGCTTTGTCTG	CONTIG_15805	19414	19548	+				ATCGTCATCGTCATCGTCGCACAGGTGTAATCTAGCCTCTCCTAGGCTTTGTCTGTTACCTTCCTTGGGAATTCCACTAGCCAGACATAGCCTGACAGAGGTTAGGTGAAATCTGAAAAGTCAACGGCCAACGGT
aae-miR-282-1*	ACATAGCCTGACAGAGGTTAGG	CONTIG_15805	19414	19548	+	2	0	0	ATCGTCATCGTCATCGTCGCACAGGTGTAATCTAGCCTCTCCTAGGCTTTGTCTGTTACCTTCCTTGGGAATTCCACTAGCCAGACATAGCCTGACAGAGGTTAGGTGAAATCTGAAAAGTCAACGGCCAACGGT
aae-miR-282-2	AATCTAGCCTCTCCTAGGCTTTGTCTG	CONTIG_15982	5479	5613	-				ATCGTCATCGTCATCGTCGCACAGGTGTAATCTAGCCTCTCCTAGGCTTTGTCTGTTACCTTCCTTGGGAATTCCACTAGCCAGACATAGCCTGACAGAGGTTAGGTGAAATCTGAAAAGTCAACGGCCAACGGT
aae-miR-282-2*	ACATAGCCTGACAGAGGTTAGG	CONTIG_15982	5479	5613	-	2	0	0	ATCGTCATCGTCATCGTCGCACAGGTGTAATCTAGCCTCTCCTAGGCTTTGTCTGTTACCTTCCTTGGGAATTCCACTAGCCAGACATAGCCTGACAGAGGTTAGGTGAAATCTGAAAAGTCAACGGCCAACGGT
aae-miR-283	CAATATCAGCTGGTAATTCTGGG	CONTIG_4323	32334	32426	-	6	1	131	TCGACTGAAAGGTCAATATCAGCTGGTAATTCTGGGCTTACCCCACCGTTATACGCTTCCCGGAATTCCAACTGATATCCACTTTTTAGTCGA
aae-miR-285	TAGCACCATTCGAAATCAGT	CONTIG_1634	212427	212492	-	0	1	0	AGTACTGGCTTCCAAAGGTGAGTAGATGGCATTCGATACACTCTAGCACCATTCGAAATCAGTACT
aae-miR-286a-1	TGACTAGACCGAACACTCGTATCC	CONTIG_21241	18407	18503	+	8	0	0	AAGTCCTGGGGCGATTGTCGGCTTAGTCGCTGTATCATTTCAACTGCTGTGCAGTTCTTCGCTAGTGACTAGACCGAACACTCGTATCCCAGGCCTT
aae-miR-286a-2	TGACTAGACCGAACACTCGTATCC	CONTIG_8291	17656	17752	+	8	0	0	AAGTCCTGGGGCGATTGTCGGCTTAGTCGCTGTATCATTTCAACTGCTGTGCAGTTCTTCGCTAGTGACTAGACCGAACACTCGTATCCCAGGCCTT
aae-miR-286b	TGACTAGACCGAACACTCGCGTCCT	CONTIG_18252	93413	93509	+	10	0	0	ATCGTTATTTGGGGCGATTGTCGGACTAGTCGCTGCGTACAAAACGGAACTATTTCAACTAGTGACTAGACCGAACACTCGCGTCCTAAAGCACGAT
aae-miR-305	ATTGTACTTCATCAGGTGCTCTGG	CONTIG_1651	105677	105766	+	0	0	2	AAATGTCACATGTCTATTGTACTTCATCAGGTGCTCTGGTTGTTTTCGATACCCGGCACATGTTGGAGTACACTTAATGTGCTGACAGTA
aae-miR-305*	CGGCACATGTTGGAGTACACTTAA	CONTIG_1651	105677	105766	+	0	0	7	AAATGTCACATGTCTATTGTACTTCATCAGGTGCTCTGGTTGTTTTCGATACCCGGCACATGTTGGAGTACACTTAATGTGCTGACAGTA
aae-miR-306	TCAGGTACTGAGTGACTCTCAG	CONTIG_24640	55004	55128	+	119	0	27	TTCGCAATTTCACCGGTTCAGGTACTGAGTGACTCTCAGATGTGCATTTCTCAAGCAATCTCGTCCTCAGGACCTGAGGTTGAAAAACCCTGAGAGCACCTCGGTATCTAAGCCAGTGTTGCGAA
aae-miR-307	TCACAACCTCCTTGAGTGAGCGA	CONTIG_1157	147943	148043	-	1	0	0	TAGTTTCCCGGCAGTCGATCACTCACTCAACCTGGGTGTGATGCTTATTTGAATCATCACAACCTCCTTGAGTGAGCGACCGATTGATGGCGGGATGTCTA
aae-miR-308	AATCACAGGAGTATACTGTGAG	CONTIG_6324	6462	6528	+				TTTCGCGGTATATTCTTGTGGCTTGATGCATTTGAAAAATCTCAAATCACAGGAGTATACTGTGAGA
aae-miR-308*	CGCGGTATATTCTTGTGGCTTGA	CONTIG_6324	6462	6528	+	2	0	0	TTTCGCGGTATATTCTTGTGGCTTGATGCATTTGAAAAATCTCAAATCACAGGAGTATACTGTGAGA
aae-miR-31	TGGCAAGATGTTGGCATAGCTGAAA	CONTIG_21960	98153	98301	-	1	0	3	AGATTTTGGGAGATTGAAGGTCGTGTTTGCAGAGTGAAATTGGCAACTTGGCAAGATGTTGGCATAGCTGAAAGTTTTGAGTTTAGCTATTCAACTTCTTGTCTATTTTTCCAATTTATTGACAACGAAGAGGCGTTTTTCCGTGATCT
aae-miR-315	TTTTGATTGTTGCTCAGAAAGCC	CONTIG_21501	12498	12562	+	27	1	0	ATTTTGATTGTTGCTCAGAAAGCCGTGCATTTGAAACGGGTCGCTTTCGAGCAGTAATCAAAGTc
aae-miR-315*	CTTTCGAGCAGTAATCAAAGTc	CONTIG_21501	12498	12562	+	5	0	0	ATTTTGATTGTTGCTCAGAAAGCCGTGCATTTGAAACGGGTCGCTTTCGAGCAGTAATCAAAGTc
aae-miR-316	TGTCTTTTTCCGCTTACTGCCG	CONTIG_13460	10738	10828	-	0	0	1	CCAACATTTTGATTGATTTGTCTTTTTCCGCTTACTGCCGGTGGCATTTGAAATTCTCGACAGCAAACCGAAAAAGGCGCCTCAATCAATT
aae-miR-317-1	TGAACACAGCTGGTGGTATCTCAGT	CONTIG_12640	88437	88524	+	36	38	737	GGAATTTCGGCTACCGGGATACACCCTGTGCTCGCTTTGCATTCGAAACTAGTGAACACAGCTGGTGGTATCTCAGTGGCCCTAATCC
aae-miR-317-2	TGAACACAGCTGGTGGTATCTCAGT	CONTIG_8451	9550	9637	-	36	38	737	GGAATTTCGGCTACCGGGATACACCCTGTGCTCGCTTTGCATTCGAAACTAGTGAACACAGCTGGTGGTATCTCAGTGGCCCTAATCC
aae-miR-3a-1	TCACTGGGCAAAGTTTGTCGCA	CONTIG_21241	18967	19043	+	6	0	0	TTATGCGACTAACTTCGTTCAGTTTGGTGTCATACGAAGGTTTCCAGTTTCATCACTGGGCAAAGTTTGTCGCATAA
aae-miR-3a-2	TCACTGGGCAAAGTTTGTCGCA	CONTIG_8291	18216	18292	+	6	0	0	TTATGCGACTAACTTCGTTCAGTTTGGTGTCATACGAAGGTTTCCAGTTTCATCACTGGGCAAAGTTTGTCGCATAA
aae-miR-3b	TCACTGGGCATAGTTTGTCGCA	CONTIG_18252	94047	94117	+	3	0	0	TTATGCGTCAAACTCCGTTCAGTTGGTGGAGTCATTTTCCAAGTCATCACTGGGCATAGTTTGTCGCATAA
aae-miR-3b*	CGTCAAACTCCGTTCAGTTGGTG	CONTIG_18252	94047	94117	+	1	0	0	TTATGCGTCAAACTCCGTTCAGTTGGTGGAGTCATTTTCCAAGTCATCACTGGGCATAGTTTGTCGCATAA
aae-miR-33	GTGCATTGTAGTTGCATTGCA	CONTIG_18815	108787	108866	+				CCACCCGGGTGCATTGTAGTTGCATTGCACTTTTGCGTTCGATAACACGGTGCAATACTTCTGCAATGCAAGCCAGGTGG
aae-miR-34	TGGCAGTGTGGTTAGCTGGTTGTG	CONTIG_12646	4278	4400	+	44	55	639	GGCAATACGCTATGGCAGTGTGGTTAGCTGGTTGTGTAGAACTTTGGGGGGCTTCCGTGGCGTTCGCGCGCACACGGGGGCTCAGATTCACAACCACTATCCGCCCTGCCGCCGCGAGGTGCC
aae-miR-375	TTTGTTCGTTTGGCTCGAGTTA	CONTIG_14081	238834	238944	-	1	0	0	GGAAGAATCCGAGTTACTTAAGCCCAACGTACAGAAACTTGAATCTGAATGCCGTTCTAGATTGGCTTGCTAGAAGTTTGTTCGTTTGGCTCGAGTTATGCGGATTCTTCT
aae-miR-7	TGGAAGACTAGTGATTTTGTTGTT	CONTIG_31115	46028	46112	+	14	0	0	GCAATATTTTGTATGGAAGACTAGTGATTTTGTTGTTTTGCTTACGATAATAACAATAAATCTCAAGTCTTTCTACAAAGTTTGC
aae-miR-71	AGAAAGACATGGGTAGTGAGATA	CONTIG_12793	18215	18396	-	39	2	7	GGCAGCTTTCTCCCGCCGATGCTCCGTCCCGCTCCTCCTATCGGTACGGTATTTGGCGGCAAGAAAGACATGGGTAGTGAGATAGTTTCACCCTATTGCACTGGGATCTCACTACCTTGTCTTTCATGCTGATGAATACATAATTTTGCGCGAAAGCGGAGAAGCGGATACGAGAGGCTGCC
aae-miR-71*	TCTCACTACCTTGTCTTTCATG	CONTIG_12793	18215	18396	-	6	0	0	GGCAGCTTTCTCCCGCCGATGCTCCGTCCCGCTCCTCCTATCGGTACGGTATTTGGCGGCAAGAAAGACATGGGTAGTGAGATAGTTTCACCCTATTGCACTGGGATCTCACTACCTTGTCTTTCATGCTGATGAATACATAATTTTGCGCGAAAGCGGAGAAGCGGATACGAGAGGCTGCC
aae-miR-79	ATAAAGCTAGATTACCAAAGCAT	CONTIG_24640	55215	55284	+	2	0	0	TCCATGCTTTGGCGCTTTAGCTGTATGATAGAATTTAATATTTCATAAAGCTAGATTACCAAAGCATGGA
aae-miR-8	TAATACTGTCAGGTAAAGATGTC	CONTIG_16942	34594	34660	+	32	1	38	TTCACATCTTACCGGGCAGCATTAGATATTTTTGAAATACTTCTAATACTGTCAGGTAAAGATGTCG
aae-miR-8*	CATCTTACCGGGCAGCATTAGA	CONTIG_16942	34594	34660	+	7	2	4	TTCACATCTTACCGGGCAGCATTAGATATTTTTGAAATACTTCTAATACTGTCAGGTAAAGATGTCG
aae-miR-87	GGTGAGCAAATTTTCAGGTGT	CONTIG_15587	30157	30251	+				GATTGTCACTGGCCAGCCTGAAATTTGCTAAACCTGTGTGTATTTGATTCAAACAATCAAGGTGAGCAAATTTTCAGGTGTGTCGGAGAACAATC
aae-miR-927	TTTAGAATTCCTACGCTTTACC	CONTIG_1795	170460	170534	+				GTTTGCTTTAGAATTCCTACGCTTTACCGTGATTTGTTGAAAGTTTGGCAAAGCGTTTGGGTTCTGAAACGAAAC
aae-miR-929-1	ATTGACTCTAGTAGGGAGTCC	CONTIG_12461	76647	76734	-				TGCCTACGACTGGTCCAAATTGACTCTAGTAGGGAGTCCTTGTGTACGAGTGACTCCCTAACGGAGTCAGATTGAACCCGGTAGGATG
aae-miR-929-2	ATTGACTCTAGTAGGGAGTCC	CONTIG_34315	3294	3381	+				TGCCTACGACTGGTCCAAATTGACTCTAGTAGGGAGTCCTTGTGTACGAGTGACTCCCTAACGGAGTCAGATTGAACCCGGTAGGATGG
aae-miR-92a	TATTGCACTTGTCCCGGCCTAT	CONTIG_6821	67755	67832	+	74	0	5	TCTACGCATCGGTACGGACAGGGGCAACATTGTGACATTTGAAAGCTAATATTGCACTTGTCCCGGCCTATGCGTGGA
aae-miR-92a*	CGGTACGGACAGGGGCAACATT	CONTIG_6821	67755	67832	+	6	0	0	TCTACGCATCGGTACGGACAGGGGCAACATTGTGACATTTGAAAGCTAATATTGCACTTGTCCCGGCCTATGCGTGGA
aae-miR-92b	AATTGCACTTGTCCCGGCCTGC	CONTIG_6824	4049	4131	+	74	0	5	GCTCCGAATGTAGGTCGTGACTTGTGCCCGTTTGCTGAATTTTAATGGTCAAATTGCACTTGTCCCGGCCTGCAGCCAAGAGC
aae-miR-92b*	AGGTCGTGACTTGTGCCCGTTTG	CONTIG_6824	4049	4131	+	12	0	0	GCTCCGAATGTAGGTCGTGACTTGTGCCCGTTTGCTGAATTTTAATGGTCAAATTGCACTTGTCCCGGCCTGCAGCCAAGAGC
aae-miR-932	TCAATTCCGTAGTGCATTGCAG	CONTIG_28378	72232	72319	-				ATCATAGAATAGCTTCAATTCCGTAGTGCATTGCAGTGTGCTTTAGACGAACTGCAAGCAATGTGGAAGTGAAGCGATTCTCAATGAT
aae-miR-957	TGAAACCGTCCAAAACTGAGGC	CONTIG_591	147619	147787	+				TCAGTTGGATCGGAACGCGCTCCGAAGGCACTGCTCCGGCGTTAGTTTTGGGCGGGTTTTAGTGTATTTCGATTAGAGTATCAATTGAAACCGTCCAAAACTGAGGCCGGCGCGTGTTTGCCAAAATCATCAAAGTGACCTTGGAGTGAGTTGATGTGATCAAAGTGAA
aae-miR-965	TAAGCGTATAGCTTTTCCC	CONTIG_3410	87378	87524	+				TCATTTAAATTGCTGTTTCGACCTCGTTCCGTCTGATGGATTCTGAAGGGGGAAATCCTGTACGCTGTATGTTGTATTTGAATAATCCATAAGCGTATAGCTTTTCCCATTCGGCGTTCATTGTTACATCAGCAGCAGCAATAATGA
aae-miR-970	TCATAAGACACACGCGGCTAT	CONTIG_11324	29252	29338	+	1	0	3	TGCGGCTTTCATAGGTAGCTTGCGTTTGTCTTAGCTGGTATTGAATGTGATAGGTATCATAAGACACACGCGGCTATTTTTGAGAGT
aae-miR-981	TTCGTTGTCGACGAAACCTGCA	CONTIG_7302	184768	184853	-				CCTTGCCTGGATCGGGTTTCGCGGCGAACGGGCTTCCACCATGATGAATAGCAGTTCGTTGTCGACGAAACCTGCACATTGCAAGG
aae-miR-988	CCCCTTGTTGCAAACCTCACGC	CONTIG_17684	77966	78086	-	3	0	1	TTTTCGACAGGTTTGATGGAAACCTGCTGCGGGTGTGTGCTTTGTGACAATGAGATTCGGTTCGATATCATCCCCTTGTTGCAAACCTCACGCTTGCGGTAGGTTCCACAACTGCTGAGAG
aae-miR-988*	GTGTGCTTTGTGACAATGAGA	CONTIG_17684	77966	78086	-	2	0	2	TTTTCGACAGGTTTGATGGAAACCTGCTGCGGGTGTGTGCTTTGTGACAATGAGATTCGGTTCGATATCATCCCCTTGTTGCAAACCTCACGCTTGCGGTAGGTTCCACAACTGCTGAGAG
aae-miR-989	TGTGATGTGACGTAGTGGTAC	CONTIG_6774	51048	51137	-	2	33	3	GGTCATGGGGGACCGCCGCTACCTCGCTTTCACTTGGTACCGATTTCCCATAATCCATGTGATGTGACGTAGTGGTACCTTCCCTTGGCT
aae-miR-993	GAAGCTCGTTTCTATAGAGGTATCT	CONTIG_28305	82579	82660	+				GTGACCTACCCTGTAGTTCCGGGCTTTTGTGGTTTCTTTTATTGTTAATTATCAGAAGCTCGTTTCTATAGAGGTATCTCAC
aae-miR-996	TGACTAGATTACATGCTCGTCT	CONTIG_17556	112174	112267	-				CTCAATTTTCGTCGGCGTGCATGAATCTGGTGCACGGTTTTCCAGTTGTAATATCGCTTCGTGACTAGATTACATGCTCGTCTATGAAGTTGAG
aae-miR-998	TAGCACCATGAGATTCAGCTC	CONTIG_23911	46676	46764	+	164	6	42	GAACCAATACCCGAACTGAACTCTCGTGGGTCTGCAGTTGATATTTCGAAAGCTTGTAGCACCATGAGATTCAGCTCCGGTGTTGGTTC
aae-miR-999	TGTTAACTGTAAGACTGTGTCT	CONTIG_6027	163128	163269	+				GAGAAGCCCCACGCTCACCAGATTACCGGAAGACGCTTGCAGGGACGCGGTCGTGCAGGAAATTATTTGGCATTAGATTCAAATGTTAACTGTAAGACTGTGTCTTTGCGGGTGATCATTGGCAGCGGTTATCGAGGCTTTC
aae-miR-9a-1	TCTTTGGTTATCTAGCTGTATGA	CONTIG_19539	116871	116951	+	16	1	2	GTCAAAGTTCTCTTTGGTTATCTAGCTGTATGAGTGAATTTAGAACATCATAAAGCTAGCATACCGAAGTTAATAGTTGAC
aae-miR-9a-2	TCTTTGGTTATCTAGCTGTATGA	CONTIG_19541	4061	4141	+	16	1	2	GTCAAAGTTCTCTTTGGTTATCTAGCTGTATGAGTGAATTTAGAACATCATAAAGCTAGCATACCGAAGTTAATAGTTGAC
aae-miR-9b	TCTTTGGTGATTTTAGCTGTATGC	CONTIG_24640	55513	55604	+	134	0	69	TCACGTTTATTGGATCTTTGGTGATTTTAGCTGTATGCTGATACGTTTCTGATTGCATATAGCTTTATCACCAAAAACCTAATGAATGGTGA
aae-miR-9c	TCTAAAGCTTTAGTACCAGAGGTC	CONTIG_24640	28160	28257	+	5	0	0	GATTTCCGGCTGAATCTTTGGTATTCTAGCTGTAGAATGTTGAGCTTTGTGATATGGTATCTTCTAAAGCTTTAGTACCAGAGGTCCAACTGGGAATT
aae-miR-iab-4-1	CGGTATACCTTCAGTATACGTAAC	CONTIG_17255	44653	44726	-				GCTTCATGAACGTATACTGAATGTATCCTGAGTGCTATCTATCCGGTATACCTTCAGTATACGTAACAGGAGGC
aae-miR-iab-4-2	CGGTATACCTTCAGTATACGTAAC	CONTIG_23219	23581	23654	+				GCTTCATGAACGTATACTGAATGTATCCTGAGTGCTATCTATCCGGTATACCTTCAGTATACGTAACAGGAGGC
